# Supplementary material for: Feelings of older Japanese primiparous couples and satisfaction of older primiparous wives with their husbands’ support during pregnancy: Focus on the perceptions of pregnant couples
Source: Nurs Open. 2020 Jun 30;7(5):1379–87. doi: 10.1002/nop2.509 (PMC7424439; doi:10.1002/nop2.509)
Supplement: Supplementary file 1 — File S1 [file NOP2-7-1379-s001.xlsx]

## Sheet: Sheet1
Topic	Item No.	Guide Questions/Description	Reported on Page No.
Domain 1: Research team and reflexivity
Personal characteristics
Interviewer/facilitator	1	Which author/s conducted the interview or focus group?	p2
Credentials	2	What were the researcher’s credentials? E.g. PhD, MD	p2
Occupation	3	What was their occupation at the time of the study?	p2
Gender	4	Was the researcher male or female?	p2
Experience and training	5	What experience or training did the researcher have?	p2
Relationship with participants
Relationship established	6	Was a relationship established prior to study commencement?	p2
Participant knowledge of the interviewer	7	What did the participants know about the researcher? e.g. personal goals, reasons for doing the research	p2
Interviewer characteristics	8	What characteristics were reported about the inter viewer/facilitator? e.g. Bias, assumptions, reasons and interests in the research topic	p2
Domain 2: Study design
Theoretical framework
Methodological orientation and Theory	9	What methodological orientation was stated to underpin the study? e.g. grounded theory, discourse analysis, ethnography, phenomenology, content analysis	p2
Participant selection
Sampling	10	How were participants selected? e.g. purposive, convenience, consecutive, snowball	p2.3
Method of approach	11	How were participants approached? e.g. face-to-face, telephone, mail, email	p3
Sample size	12	How many participants were in the study?	p3
Non-participation	13	How many people refused to participate or dropped out? Reasons?	p3
Setting
Setting of data collection	14	Where was the data collected? e.g. home, clinic, workplace	p2
Presence of non-participants	15	Was anyone else present besides the participants and researchers?	p2
Description of sample	16	What are the important characteristics of the sample? e.g. demographic data, date	p3
Data collection
Interview guide	17	Were questions, prompts, guides provided by the authors? Was it pilot tested?	p2
Repeat interviews	18	Were repeat inter views carried out? If yes, how many?	p2
Audio/visual recording	19	Did the research use audio or visual recording to collect the data?	p3
Field notes	20	Were field notes made during and/or after the inter view or focus group?	p2
Duration	21	What was the duration of the inter views or focus group?	p2
Data saturation	22	Was data saturation discussed?	p3.6
Transcripts returned	23	Were transcripts returned to participants for comment and/or correction?	p3
Domain 3: analysis and findings
Data analysis
Number of data coders	24	How many data coders coded the data?	p3.4
Description of the coding tree	25	Did authors provide a description of the coding tree?	p3.4
Derivation of themes	26	Were themes identified in advance or derived from the data?	p3.4
Software	27	What software, if applicable, was used to manage the data?	-
Participant checking	28	Did participants provide feedback on the findings?	-
Reporting
Quotations presented	29	Were participant quotations presented to illustrate the themes/findings? Was each quotation identified? e.g. participant number	p3.4.5.6
Data and findings consistent	30	Was there consistency between the data presented and the findings?	p3.4.5.6
Clarity of major themes	31	Were major themes clearly presented in the findings?	p3.4.5.6
Clarity of minor themes	32	Is there a description of diverse cases or discussion of minor themes?	p3.4.5.6
